# Supplementary material for: Differentiating Multisystem Inflammatory Syndrome in Children (MIS-C) from Acute COVID-19 Using Biomarkers: Toward a Practical Clinical Scoring Model
Source: Biomedicines. 2026 Jan 23;14(2):258. doi: 10.3390/biomedicines14020258 (PMC12937947; doi:10.3390/biomedicines14020258)
Supplement: Supplementary file 1 [file biomedicines-14-00258-s001.zip]

Archive with 1 entries (1 files):
- biomedicines-4063935-supplementary.pdf
